# Supplementary material for: Weak Genetic Isolation and Putative Phenotypic Selection in the Wild Carnation Dianthus virgineus (Caryophyllaceae)
Source: Biology (Basel). 2023 Oct 23;12(10):1355. doi: 10.3390/biology12101355 (PMC10604185; doi:10.3390/biology12101355)
Supplement: Supplementary file 1 [file biology-12-01355-s001.zip]

Archive with 1 entries (1 files):
- biology-2674432-supplementary.pdf
